# Supplementary material for: Evidence for Automatic, Stimulus Driven, Arithmetic Processing of Single-digit Multiplication Problems
Source: J Cogn. 2024 Jun 5;7(1):49. doi: 10.5334/joc.372 (PMC11160399; doi:10.5334/joc.372)
Supplement: Supplementary File. — The Supplementary file includes the accuracy rates analysis. [file joc-7-1-372-s1.zip]

Archive with 3 entries (3 files):
- joc-372_keha-s1/subjectsFinal.csv
- joc-372_keha-s1/Supplementary.docx
- joc-372_keha-s1/Supplementary.pdf
