# Supplementary material for: Evidence for Automatic, Stimulus Driven, Arithmetic Processing of Single-digit Multiplication Problems
Source: J Cogn. 2024 Jun 5;7(1):49. doi: 10.5334/joc.372 (PMC11160399; doi:10.5334/joc.372)
Supplement: Supplementary File. — The Supplementary file includes the accuracy rates analysis. [file joc-7-1-372-s1.zip › joc-372_keha-s1/subjectsFinal.csv]

	Subject	Different_Large	Different_Samll	Same_Large	Same_Samll	Math	Numbers	Symbols	Words
1	36030583	638.7142857	554.5128205	560.1	592.6470588	597.635	624.6875	553.7039275	637
2	204755391	707.1363636	881.7692308	882.3076923	808.4705882	802.5365854	796.9361702	750.8518519	877.2
3	204859896	703.9047619	671.1025641	743.2857143	850.8	726.0773196	698.2241379	644.1415663	724.3396226
4	206021115	876.5217391	734.1538462	872.6666667	598.8888889	744.3761468	713.6290323	632.6923077	694.2
5	206173304	484.0833333	502.0952381	453.0769231	462.5882353	486.5689655	478.704918	483.4914286	489.2931034
6	206250722	773.9565217	822.3488372	861.5833333	897.5	841.6394231	804.295082	740.1325648	888.8387097
7	206481590	546.2142857	824.6829268	673.7	902.6842105	791.6372549	763.3673469	690.9493671	828.3636364
8	206531196	569	505.2439024	588.9166667	525.2941176	522.3165138	507.3684211	486.8416422	493.8214286
9	206898546	623.8	573	607.1538462	640.9	601.7355769	602.5964912	583.1450151	606.8103448
10	206964140	660.7222222	750.65	921.2857143	630.0588235	727.9095477	746.3559322	668.4327485	792.6721311
11	207009556	672.32	678.7674419	784.5833333	786.7	692.6106195	687.7592593	622.5283582	658.734375
12	207668161	641.2727273	554.2173913	675.0833333	584.5625	590.4009662	594.7083333	548.6750789	585.44
13	207686205	724.1363636	710.8095238	777.9166667	699.4444444	733.8862559	676.0535714	727.3244048	758.220339
14	208105452	588.52	552.6756757	489.3333333	527.8636364	555.3581395	536.5483871	532.1189802	574.7096774
15	208327973	656.1071429	584.2666667	590.8333333	696.1	615.3755459	611.4193548	546.8636364	605.4918033
16	208329862	997.48	782.3125	793	952.25	866.4823009	848.35	750.0028902	880.6034483
17	208486563	693.4827586	690.5319149	670.0833333	648.05	662.1298701	633.2131148	597.4584527	655.3650794
18	208503227	767.25	799.5714286	925.7692308	922.7647059	830.6036866	824.8703704	777.0445104	807.7142857
19	208521906	838.125	756.9545455	893.0714286	941.1176471	832.337963	790.9655172	704.5591716	880.8275862
20	208696112	686.6071429	605.1521739	793.2	851.9230769	721.5509259	830.8103448	636.8563218	662.4745763
21	208886408	721.8095238	684.2926829	852.6666667	755	741.1363636	745.2698413	605.5633803	658.9354839
22	208928176	599.1515152	485.6153846	612.2142857	556.7	559.8734177	549.5483871	483.1002865	552.9836066
23	208954339	525.8076923	629.5128205	658.5833333	630.3529412	607.0691244	593.2068966	531.7388724	538.6315789
24	209018050	597.0952381	574.8	811	620.5294118	616.6585366	670.88	509.7222222	623.245283
25	209354786	701.0454545	616.425	695.25	627.2307692	696.1319797	744.5818182	645.08125	778.7037037
26	211419742	1029.05	864.40625	991.6	863.5833333	899.7085714	874.037037	813.8881579	746.76
27	211695036	787.9545455	675.0666667	782.1	745.375	716.9707317	665.9824561	623.0510511	634.7272727
28	212582985	870.875	836.2142857	848	713.85	805.1013216	812.0350877	674.796034	765.8412698
29	300905577	583.5238095	535.7272727	451	604.6842105	518.2844444	492.220339	474.2729885	505.15625
30	307923227	759.7727273	631.8571429	607.4	843.7894737	710.1770335	623.5178571	587.8644578	601.7413793
31	311546352	726	658.9555556	682	574.6190476	640.0619469	594.7894737	550.1060172	608.1587302
32	313293110	866.8	805.4666667	857.2727273	757.7333333	839.3945946	845.8727273	739.5339806	846.1132075
33	313304461	952.1363636	899.8	836.1666667	1035.428571	977.3406593	996.9230769	778.3292683	987.0625
34	313467110	870.85	795.5263158	864.8	830.2	792.8010471	653.9423077	669.3540984	745.875
35	313512907	778.9	704.2954545	861.8571429	575.9	712.4517544	559.5517241	567.6257143	679.6333333
36	315075077	736.4782609	774.075	847.3571429	1046	834.8866995	799.754386	643.4593023	887.9642857
37	315156174	619.6666667	531.3255814	542.8	548.6875	559.2673267	517.9830508	532.5044776	548.984127
38	315855197	870.5	897.8461538	999.5	842.0769231	897.6222222	947.5454545	821.347561	843.8703704
39	315909572	606.3809524	813.9268293	857.5	761.7222222	707.8472222	690.9661017	637.3564669	749.9056604
40	315968909	996.3181818	893.8947368	1008.357143	685.6	882.9488372	819.6111111	829.9662577	966.1346154
41	316165620	593.1818182	583.4864865	503.7857143	523.7142857	564.87	613.9821429	504.3571429	590.2413793
42	316594795	568.1538462	579.627907	614.0833333	571	574.1045455	535.6	547.4690265	565.559322
43	318357589	681.7241379	838.8421053	727.2	759.9411765	744.5115207	672.4	596.0852273	676.3548387
44	318409687	818.6538462	847.2444444	766	1001.05	833.6299559	931.6896552	805.7653959	877.5178571
45	318595543	700.875	655.9	632.8461538	590.9	631.4254386	718.9016393	580.9140401	694.9206349
46	318868999	773.2	652.4347826	767.8125	639.1	692.1386555	693.1774194	693.7727273	680.2982456
47	318875051	715.5263158	686.0333333	745.2307692	648.3888889	737.2540541	640.6111111	637.6426117	762.9166667
48	318968450	892.2631579	702.1702128	681.3333333	841.4285714	748.8472222	676.5535714	656.7980769	775.75
49	318992088	722.0869565	715.1904762	551.25	600	663.4	685.3454545	492.167147	643.3333333
50	322635236	992.2105263	868.45	967.2	829.1333333	872.5497382	768.0877193	787.6766467	807.7758621
51	323027847	852.1904762	709.5714286	804.7272727	690.8571429	732.4519231	740.4833333	639.0597015	711.5789474
52	323100511	773.7037037	658.8958333	839.9230769	721.6666667	691.2422907	706.0169492	671.3731778	719.1967213
53	341400000	668.8695652	634.5531915	736.0625	719.3157895	642.6765957	598.1016949	547.1982249	592.0175439
54	342651650	726.4074074	692.9	754.2142857	807.1	755	762.3278689	696.8731118	800.6727273
55	345999221	648.6315789	666.3846154	720.7142857	525.4375	627.3096447	650.6909091	531.5137615	654.2264151
